# Supplementary material for: Time-Restricted Eating in Real-World Healthcare Settings: Utilisation and Short-Term Outcomes Evaluation
Source: Nutrients. 2024 Dec 23;16(24):4426. doi: 10.3390/nu16244426 (PMC11677662; doi:10.3390/nu16244426)
Supplement: Supplementary file 1 [file nutrients-16-04426-s001.zip]

Archive with 1 entries (1 files):
- Supplementary File -TRE utilisation study.pdf
